# Supplementary material for: Impact of Soil Fertilization with Pig Slurry on Antibiotic Residues and Resistance Genes: A Longitudinal Study
Source: Antibiotics (Basel). 2024 May 24;13(6):486. doi: 10.3390/antibiotics13060486 (PMC11200711; doi:10.3390/antibiotics13060486)
Supplement: Supplementary file 1 [file antibiotics-13-00486-s001.zip]

Archive with 1 entries (1 files):
- antibiotics-2991215-supplementary.pdf
